# Supplementary material for: A glimpse of antimicrobial resistance gene diversity in kefir and yoghurt
Source: Sci Rep. 2020 Dec 31;10:22458. doi: 10.1038/s41598-020-80444-5 (PMC7775456; doi:10.1038/s41598-020-80444-5)
Supplement: Supplementary file 1 — Supplementary Tables [file 41598_2020_80444_MOESM1_ESM.xlsx]

## Sheet: Samples
Sample ID	BioProject	Run	Type	Source	Sample
k_g_01	PRJEB15432	ERR1653138	kefir	grain	Fr1 grain
k_g_02	PRJEB15432	ERR1653139	kefir	grain	Ick grain
k_g_03	PRJEB15432	ERR1653140	kefir	grain	UK3 grain
k_g_04	PRJNA644779	SRR12171332	kefir	grain	kefir
k_p_01	PRJEB15432	ERR1653129	kefir	product	UK3, 8 hours
k_p_02	PRJEB15432	ERR1653130	kefir	product	Fr1, 24 hours, rep 2
k_p_03	PRJEB15432	ERR1653131	kefir	product	Ick, 24 hours, rep 2
k_p_04	PRJEB15432	ERR1653132	kefir	product	UK3, 24 hours, rep 2
k_p_05	PRJEB15432	ERR1653135	kefir	product	Fr1, 24 hours, rep 3
k_p_06	PRJEB15432	ERR1653136	kefir	product	Ick, 24 hours, rep 3
k_p_07	PRJEB15432	ERR1653137	kefir	product	UK3, 24 hours, rep 3
k_p_08	PRJEB15432	ERR1653141	kefir	product	Fr1, 24 hours,, rep 1
k_p_09	PRJEB15432	ERR1653142	kefir	product	Ick, 24 hours, rep 1
k_p_10	PRJEB15432	ERR1653143	kefir	product	UK3, 24 hours, rep 1
k_p_11	PRJEB15432	ERR1653145	kefir	product	Fr1, 8 hours
k_p_12	PRJEB15432	ERR1653146	kefir	product	Ick, 8 hours
k_p_13	PRJNA288044	SRR2082409	kefir	product	KEFIR.shotgun
k_p_14	PRJNA388572	SRR7287342	kefir	product	Metagenome from probiotic beverage K03
k_p_15	PRJNA388572	SRR8282406	kefir	product	Metagenome from probiotic beverage K02
k_s_01	PRJDB4955	DRR064132	kefir	strain	Lactobacillus parakefiri JCM 8573
k_s_02	PRJNA222257	SRR1151211	kefir	strain	Lactobacillus kefiranofaciens subsp. kefiranofaciens DSM 5016 = JCM 6985
k_s_03	PRJNA222257	SRR1151212	kefir	strain	Lactobacillus kefiranofaciens subsp. kefirgranum DSM 10550 = JCM 8572
k_s_04	PRJNA222257	SRR1151213	kefir	strain	Lactobacillus kefiri DSM 20587 = JCM 5818
k_s_05	PRJNA222257	SRR1151226	kefir	strain	Lactobacillus parakefiri DSM 10551
k_s_06	PRJNA635855	SRR11965732	kefir	strain	Acetobacter syzygii str. K03D05 isolated from kefir
k_s_07	PRJNA635872	SRR11966381	kefir	strain	Lactobacillus plantarum K03D08 isolated from kefir
m_01	PRJEB15432	ERR1653133	milk	milk	0 hours,, rep 3
m_02	PRJEB15432	ERR1653134	milk	milk	0 hours,, rep 1
m_03	PRJEB15432	ERR1653144	milk	milk	0 hours,, rep 2
y_g_01	PRJNA644779	SRR12171305	yoghurt	grain	yoghurt
y_p_01	PRJEB30083	ERR2982980	yoghurt	product	Yoghurt-A
y_p_02	PRJEB30083	ERR2982981	yoghurt	product	Yoghurt-B
y_p_03	PRJEB30083	ERR2982982	yoghurt	product	Yoghurt-C
y_p_04	PRJEB30083	ERR2982983	yoghurt	product	Yoghurt-D
y_p_05	PRJEB30083	ERR2982984	yoghurt	product	Yoghurt-E

## Sheet: ARGs
ARG	Drug Class	AMR Gene Family	Resistance Mechanism
AAC(3)-VIIIa	aminoglycoside antibiotic	AAC(3)	antibiotic inactivation
AAC(6')-30/AAC(6')-Ib' fusion protein	aminoglycoside antibiotic	AAC(6')	antibiotic inactivation
abeM	fluoroquinolone antibiotic; acridine dye; triclosan	multidrug and toxic compound extrusion (MATE) transporter	antibiotic efflux
Acinetobacter baumannii AbaQ	fluoroquinolone antibiotic	major facilitator superfamily (MFS) antibiotic efflux pump	antibiotic efflux
acrB	fluoroquinolone antibiotic; cephalosporin; glycylcycline; penam; tetracycline antibiotic; rifamycin antibiotic; phenicol antibiotic; triclosan	resistance-nodulation-cell division (RND) antibiotic efflux pump	antibiotic efflux
acrD	aminoglycoside antibiotic	resistance-nodulation-cell division (RND) antibiotic efflux pump	antibiotic efflux
ACT-36	carbapenem; cephalosporin; cephamycin; penam	ACT beta-lactamase	antibiotic inactivation
ADC-8	cephalosporin	ADC beta-lactamase without carbapenemase activity	antibiotic inactivation
adeB	glycylcycline; tetracycline antibiotic	resistance-nodulation-cell division (RND) antibiotic efflux pump	antibiotic efflux
adeF	fluoroquinolone antibiotic; tetracycline antibiotic	resistance-nodulation-cell division (RND) antibiotic efflux pump	antibiotic efflux
adeK	macrolide antibiotic; fluoroquinolone antibiotic; lincosamide antibiotic; carbapenem; cephalosporin; tetracycline antibiotic; rifamycin antibiotic; diaminopyrimidine antibiotic; phenicol antibiotic; penem	resistance-nodulation-cell division (RND) antibiotic efflux pump	antibiotic efflux
Agrobacterium fabrum chloramphenicol acetyltransferase	phenicol antibiotic	chloramphenicol acetyltransferase (CAT)	antibiotic inactivation
APH(3')-IIb	aminoglycoside antibiotic	APH(3')	antibiotic inactivation
APH(6)-Id	aminoglycoside antibiotic	APH(6)	antibiotic inactivation
APH(9)-Ia	aminoglycoside antibiotic	APH(9)	antibiotic inactivation
aphA15	aminoglycoside antibiotic	APH(3')	antibiotic inactivation
arnA	peptide antibiotic	pmr phosphoethanolamine transferase	antibiotic target alteration
bacA	peptide antibiotic	undecaprenyl pyrophosphate related proteins	antibiotic target alteration
Bacillus subtilis mprF	peptide antibiotic	defensin resistant mprF	antibiotic target alteration
baeR	aminoglycoside antibiotic; aminocoumarin antibiotic	resistance-nodulation-cell division (RND) antibiotic efflux pump	antibiotic efflux
Bifidobacterium adolescentis rpoB mutants conferring resistance to rifampicin	rifamycin antibiotic	rifamycin-resistant beta-subunit of RNA polymerase (rpoB)	antibiotic target alteration; antibiotic target replacement
BJP-1	carbapenem	BJP beta-lactamase	antibiotic inactivation
cmlA4	phenicol antibiotic	major facilitator superfamily (MFS) antibiotic efflux pump	antibiotic efflux
CRP	macrolide antibiotic; fluoroquinolone antibiotic; penam	resistance-nodulation-cell division (RND) antibiotic efflux pump	antibiotic efflux
CTX-M-75	cephalosporin	CTX-M beta-lactamase	antibiotic inactivation
dfrA26	diaminopyrimidine antibiotic	trimethoprim resistant dihydrofolate reductase dfr	antibiotic target replacement
efrB	macrolide antibiotic; fluoroquinolone antibiotic; rifamycin antibiotic	ATP-binding cassette (ABC) antibiotic efflux pump	antibiotic efflux
emrB	fluoroquinolone antibiotic	major facilitator superfamily (MFS) antibiotic efflux pump	antibiotic efflux
emrR	fluoroquinolone antibiotic	major facilitator superfamily (MFS) antibiotic efflux pump	antibiotic efflux
erm(45)	macrolide antibiotic; lincosamide antibiotic; streptogramin antibiotic	Erm 23S ribosomal RNA methyltransferase	antibiotic target alteration
erm(46)	macrolide antibiotic; lincosamide antibiotic; streptogramin antibiotic	Erm 23S ribosomal RNA methyltransferase	antibiotic target alteration
Escherichia coli ampH beta-lactamase	cephalosporin; penam	ampC-type beta-lactamase	antibiotic inactivation
Escherichia coli EF-Tu mutants conferring resistance to Pulvomycin	elfamycin antibiotic	elfamycin resistant EF-Tu	antibiotic target alteration
Escherichia coli marR mutant conferring antibiotic resistance	fluoroquinolone antibiotic; cephalosporin; glycylcycline; penam; tetracycline antibiotic; rifamycin antibiotic; phenicol antibiotic; triclosan	resistance-nodulation-cell division (RND) antibiotic efflux pump	antibiotic target alteration; antibiotic efflux
Escherichia coli mdfA	tetracycline antibiotic; benzalkonium chloride; rhodamine	major facilitator superfamily (MFS) antibiotic efflux pump	antibiotic efflux
Escherichia coli soxS with mutation conferring antibiotic resistance	fluoroquinolone antibiotic; monobactam; carbapenem; cephalosporin; glycylcycline; cephamycin; penam; tetracycline antibiotic; rifamycin antibiotic; phenicol antibiotic; triclosan; penem	ATP-binding cassette (ABC) antibiotic efflux pump; major facilitator superfamily (MFS) antibiotic efflux pump; resistance-nodulation-cell division (RND) antibiotic efflux pump; General Bacterial Porin with reduced permeability to beta-lactams	antibiotic target alteration; antibiotic efflux; reduced permeability to antibiotic
Escherichia coli UhpT with mutation conferring resistance to fosfomycin	fosfomycin	antibiotic-resistant UhpT	antibiotic target alteration
fexA	phenicol antibiotic	major facilitator superfamily (MFS) antibiotic efflux pump	antibiotic efflux
FosA2	fosfomycin	fosfomycin thiol transferase	antibiotic inactivation
Haemophilus influenzae PBP3 conferring resistance to beta-lactam antibiotics	cephalosporin; cephamycin; penam	Penicillin-binding protein mutations conferring resistance to beta-lactam antibiotics	antibiotic target alteration
IMP-32	carbapenem; cephalosporin; cephamycin; penam; penem	IMP beta-lactamase	antibiotic inactivation
IMP-55	carbapenem; cephalosporin; cephamycin; penam; penem	IMP beta-lactamase	antibiotic inactivation
Klebsiella pneumoniae KpnE	macrolide antibiotic; aminoglycoside antibiotic; cephalosporin; tetracycline antibiotic; peptide antibiotic; rifamycin antibiotic	major facilitator superfamily (MFS) antibiotic efflux pump	antibiotic efflux
Klebsiella pneumoniae KpnF	macrolide antibiotic; aminoglycoside antibiotic; cephalosporin; tetracycline antibiotic; peptide antibiotic; rifamycin antibiotic	major facilitator superfamily (MFS) antibiotic efflux pump	antibiotic efflux
lin	lincosamide antibiotic	lincosamide nucleotidyltransferase (LNU)	antibiotic inactivation
lmrD	lincosamide antibiotic	ATP-binding cassette (ABC) antibiotic efflux pump	antibiotic efflux
LRA-3	cephalosporin; penam	subclass B3 LRA beta-lactamase	antibiotic inactivation
marA	fluoroquinolone antibiotic; monobactam; carbapenem; cephalosporin; glycylcycline; cephamycin; penam; tetracycline antibiotic; rifamycin antibiotic; phenicol antibiotic; triclosan; penem	resistance-nodulation-cell division (RND) antibiotic efflux pump; General Bacterial Porin with reduced permeability to beta-lactams	antibiotic efflux; reduced permeability to antibiotic
mdsC	monobactam; carbapenem; cephalosporin; cephamycin; penam; phenicol antibiotic; penem	resistance-nodulation-cell division (RND) antibiotic efflux pump	antibiotic efflux
mdtB	aminocoumarin antibiotic	resistance-nodulation-cell division (RND) antibiotic efflux pump	antibiotic efflux
mdtC	aminocoumarin antibiotic	resistance-nodulation-cell division (RND) antibiotic efflux pump	antibiotic efflux
mef(B)	macrolide antibiotic	major facilitator superfamily (MFS) antibiotic efflux pump	antibiotic efflux
mel	macrolide antibiotic; lincosamide antibiotic; streptogramin antibiotic; tetracycline antibiotic; oxazolidinone antibiotic; phenicol antibiotic; pleuromutilin antibiotic	ABC-F ATP-binding cassette ribosomal protection protein	antibiotic target protection
MexB	macrolide antibiotic; fluoroquinolone antibiotic; monobactam; carbapenem; cephalosporin; cephamycin; penam; tetracycline antibiotic; peptide antibiotic; aminocoumarin antibiotic; diaminopyrimidine antibiotic; sulfonamide antibiotic; phenicol antibiotic; penem	resistance-nodulation-cell division (RND) antibiotic efflux pump	antibiotic efflux
MexK	macrolide antibiotic; tetracycline antibiotic; triclosan	resistance-nodulation-cell division (RND) antibiotic efflux pump	antibiotic efflux
mphA	macrolide antibiotic	macrolide phosphotransferase (MPH)	antibiotic inactivation
mphH	macrolide antibiotic	macrolide phosphotransferase (MPH)	antibiotic inactivation
msbA	nitroimidazole antibiotic	ATP-binding cassette (ABC) antibiotic efflux pump	antibiotic efflux
msrE	macrolide antibiotic; lincosamide antibiotic; streptogramin antibiotic; tetracycline antibiotic; oxazolidinone antibiotic; phenicol antibiotic; pleuromutilin antibiotic	ABC-F ATP-binding cassette ribosomal protection protein	antibiotic target protection
NDM-22	carbapenem; cephalosporin; cephamycin; penam	NDM beta-lactamase	antibiotic inactivation
OprZ	macrolide antibiotic; fluoroquinolone antibiotic; aminoglycoside antibiotic; cephalosporin	resistance-nodulation-cell division (RND) antibiotic efflux pump	antibiotic efflux
oqxA	fluoroquinolone antibiotic; glycylcycline; tetracycline antibiotic; diaminopyrimidine antibiotic; nitrofuran antibiotic	resistance-nodulation-cell division (RND) antibiotic efflux pump	antibiotic efflux
oqxB	fluoroquinolone antibiotic; glycylcycline; tetracycline antibiotic; diaminopyrimidine antibiotic; nitrofuran antibiotic	resistance-nodulation-cell division (RND) antibiotic efflux pump	antibiotic efflux
otr(A)	tetracycline antibiotic	tetracycline-resistant ribosomal protection protein	antibiotic target protection
OXA-137	cephalosporin; penam	OXA beta-lactamase	antibiotic inactivation
OXA-266	cephalosporin; penam	OXA beta-lactamase	antibiotic inactivation
OXA-3	cephalosporin; penam	OXA beta-lactamase	antibiotic inactivation
OXA-9	cephalosporin; penam	OXA beta-lactamase	antibiotic inactivation
pgpB	peptide antibiotic	lipid A phosphatase	antibiotic target alteration
poxtA	macrolide antibiotic; lincosamide antibiotic; streptogramin antibiotic; tetracycline antibiotic; oxazolidinone antibiotic; phenicol antibiotic; pleuromutilin antibiotic	ABC-F ATP-binding cassette ribosomal protection protein	antibiotic target protection
ramA	fluoroquinolone antibiotic; monobactam; carbapenem; cephalosporin; glycylcycline; cephamycin; penam; tetracycline antibiotic; rifamycin antibiotic; phenicol antibiotic; triclosan; penem	resistance-nodulation-cell division (RND) antibiotic efflux pump; General Bacterial Porin with reduced permeability to beta-lactams	antibiotic efflux; reduced permeability to antibiotic
RCP-1	penam	RCP beta-lactamase	antibiotic inactivation
Rhodococcus fascians cmr	phenicol antibiotic	major facilitator superfamily (MFS) antibiotic efflux pump	antibiotic efflux
Sed-1	cephalosporin; penam	Sed beta-lactamase	antibiotic inactivation
SFH-1	carbapenem	SFH beta-lactamase	antibiotic inactivation
srmB	macrolide antibiotic; lincosamide antibiotic; streptogramin antibiotic; tetracycline antibiotic; oxazolidinone antibiotic; phenicol antibiotic; pleuromutilin antibiotic	ABC-F ATP-binding cassette ribosomal protection protein	antibiotic target protection
TaeA	pleuromutilin antibiotic	ATP-binding cassette (ABC) antibiotic efflux pump	antibiotic efflux
tet(55)	tetracycline antibiotic	tetracycline inactivation enzyme	antibiotic inactivation
tet(J)	tetracycline antibiotic	major facilitator superfamily (MFS) antibiotic efflux pump	antibiotic efflux
Tet(X4)	glycylcycline; tetracycline antibiotic	tetracycline inactivation enzyme	antibiotic inactivation
tetA(58)	tetracycline antibiotic	major facilitator superfamily (MFS) antibiotic efflux pump	antibiotic efflux
tetW	tetracycline antibiotic	tetracycline-resistant ribosomal protection protein	antibiotic target protection
tva(A)	macrolide antibiotic; lincosamide antibiotic; streptogramin antibiotic; tetracycline antibiotic; oxazolidinone antibiotic; phenicol antibiotic; pleuromutilin antibiotic	ABC-F ATP-binding cassette ribosomal protection protein	antibiotic target protection
ugd	peptide antibiotic	pmr phosphoethanolamine transferase	antibiotic target alteration
vanRF	glycopeptide antibiotic	glycopeptide resistance gene cluster; vanR	antibiotic target alteration
vanSN	glycopeptide antibiotic	vanS; glycopeptide resistance gene cluster	antibiotic target alteration
vanWI	glycopeptide antibiotic	vanW; glycopeptide resistance gene cluster	antibiotic target alteration
vatA	streptogramin antibiotic	streptogramin vat acetyltransferase	antibiotic inactivation
vatF	streptogramin antibiotic	streptogramin vat acetyltransferase	antibiotic inactivation

## Sheet: k_g_01
orfid	Best_Hit_ARO	Best_Identities	Percentage Length of Reference Sequence	Nudged	genus	species
k141_2535_7	IMP-32	100	11.79	TRUE	Lactobacillus	Lactobacillus kefiranofaciens
k141_3163_1	mdsC	100	6.56	TRUE	Lactobacillus	Lactobacillus delbrueckii
k141_3090_1	mdsC	100	6.56	TRUE	Lactobacillus	Lactobacillus backii
k141_107_194	poxtA	100	80.07	TRUE	Lactobacillus	Lactobacillus kefiranofaciens

## Sheet: k_g_02
orfid	Best_Hit_ARO	Best_Identities	Percentage Length of Reference Sequence	Nudged	genus	species
k141_758_12	tet(J)	100	10.05	TRUE	Lactobacillus	Lactobacillus buchneri
k141_713_1	tet(J)	100	10.05	TRUE	Lactobacillus	Lactobacillus hilgardii
k141_1298_1	OXA-3	100	7.27	TRUE	Lactobacillus	Lactobacillus kefiri
k141_1314_1	OXA-3	100	7.27	TRUE	Lactobacillus	Lactobacillus plantarum
k141_1417_11	adeK	100	6.2	TRUE	Lactobacillus	Lactobacillus kefiri
k141_895_7	poxtA	100	12.36	TRUE	Lactobacillus	Lactobacillus kefiri
k141_1949_132	poxtA	100	80.07	TRUE	Lactobacillus	Lactobacillus kefiranofaciens

## Sheet: k_g_03
orfid	Best_Hit_ARO	Best_Identities	Percentage Length of Reference Sequence	Nudged	genus	species
k141_1619_1	tet(J)	100	9.8	TRUE	Lactobacillus	Lactobacillus buchneri
k141_1435_1	OXA-3	100	7.27	TRUE	Lactobacillus	Lactobacillus kefiri
k141_1452_1	OXA-3	100	7.27	TRUE	Lactobacillus	Lactobacillus plantarum
k141_1993_1	mdsC	100	7.16	TRUE	Lactobacillus	Lactobacillus fermentum
k141_1637_142	poxtA	100	80.07	TRUE	Lactobacillus	Lactobacillus kefiranofaciens
k141_1476_1	tet(J)	100	9.8	TRUE	Lactobacillus	Lactobacillus hilgardii

## Sheet: k_g_04
orfid	Best_Hit_ARO	Best_Identities	Percentage Length of Reference Sequence	Nudged	genus	species
k141_6993_4	Acinetobacter baumannii AbaQ	100	16.82	TRUE	Lactococcus	Lactococcus lactis
k141_5312_1	lmrD	98.94	42.47	TRUE	Lactococcus	Lactococcus lactis
k141_5524_2	lmrD	99.11	51.96	TRUE	Lactococcus	Lactococcus lactis
k141_7052_1	APH(6)-Id	100	10.79	TRUE	Leuconostoc	Leuconostoc mesenteroides
k141_2582_1	bacA	100	48.35	TRUE	Leuconostoc	Leuconostoc mesenteroides
k141_2619_5	lmrD	97.29	100		Lactococcus	Lactococcus lactis
k141_7279_2	Tet(X4)	100	16.1	TRUE	Lactococcus	Lactococcus lactis
k141_3551_1	Acinetobacter baumannii AbaQ	100	16.82	TRUE	Lactococcus	Lactococcus lactis
k141_2281_2	lmrD	100	8.28	TRUE	Lactococcus	Lactococcus lactis
k141_6313_40	Acinetobacter baumannii AbaQ	100	43.32	TRUE	Leuconostoc	Leuconostoc mesenteroides
k141_7916_27	erm(46)	100	37.41	TRUE	Leuconostoc	Leuconostoc pseudomesenteroides

## Sheet: k_p_01
orfid	Best_Hit_ARO	Best_Identities	Percentage Length of Reference Sequence	Nudged	genus	species
k141_1731_2	bacA	100	53.11	TRUE	Leuconostoc	Leuconostoc mesenteroides
k141_1209_9	APH(3')-IIb	100	77.61	TRUE	Leuconostoc	Leuconostoc mesenteroides
k141_1547_28	Acinetobacter baumannii AbaQ	100	43.32	TRUE	Leuconostoc	Leuconostoc mesenteroides
k141_551_1	OprZ	100	5.62	TRUE	Leuconostoc	Leuconostoc mesenteroides
k141_1644_2	mdsC	100	15.11	TRUE	Lactobacillus
k141_494_6	poxtA	100	80.07	TRUE	Lactobacillus	Lactobacillus kefiranofaciens

## Sheet: k_p_02
orfid	Best_Hit_ARO	Best_Identities	Percentage Length of Reference Sequence	Nudged	genus	species
k141_2175_1	bacA	100	53.11	TRUE	Leuconostoc	Leuconostoc mesenteroides
k141_1663_3	APH(3')-IIb	100	77.61	TRUE	Leuconostoc	Leuconostoc mesenteroides
k141_2536_28	Acinetobacter baumannii AbaQ	100	43.32	TRUE	Leuconostoc	Leuconostoc mesenteroides
k141_1189_2	poxtA	100	79.34	TRUE	Lactobacillus	Lactobacillus helveticus
k141_1631_1	poxtA	100	78.23	TRUE	Lactobacillus	Lactobacillus kefiranofaciens

## Sheet: k_p_03
orfid	Best_Hit_ARO	Best_Identities	Percentage Length of Reference Sequence	Nudged	genus	species
k141_785_1	lmrD	100	3.46	TRUE	Leuconostoc	Leuconostoc mesenteroides
k141_3423_16	bacA	100	53.11	TRUE	Leuconostoc	Leuconostoc mesenteroides
k141_1365_4	poxtA	100	80.07	TRUE	Lactobacillus	Lactobacillus kefiranofaciens
k141_3628_2	cmlA4	100	7.4	TRUE	Leuconostoc	Leuconostoc mesenteroides
k141_1393_1	APH(3')-IIb	100	64.18	TRUE	Leuconostoc	Leuconostoc mesenteroides
k141_1911_1	RCP-1	100	23.89	TRUE	Lactobacillus	Lactobacillus kefiranofaciens
k141_3286_1	pgpB	100	11.02	TRUE	Staphylococcus	Staphylococcus aureus
k141_1328_7	Acinetobacter baumannii AbaQ	100	44.47	TRUE	Leuconostoc	Leuconostoc mesenteroides

## Sheet: k_p_04
orfid	Best_Hit_ARO	Best_Identities	Percentage Length of Reference Sequence	Nudged	genus	species
k141_1878_1	OXA-266	100	14.55	TRUE	Acetobacter	Acetobacter ghanensis
k141_3429_3	BJP-1	100	11.22	TRUE	Acetobacter	Acetobacter ghanensis
k141_6052_4	MexB	100	2.01	TRUE	Acetobacter	Acetobacter orientalis
k141_3793_3	APH(3')-IIb	100	77.61	TRUE	Leuconostoc	Leuconostoc mesenteroides
k141_6268_2	poxtA	100	80.07	TRUE	Lactobacillus	Lactobacillus kefiranofaciens
k141_3357_2	bacA	100	53.11	TRUE	Leuconostoc	Leuconostoc mesenteroides
k141_4043_2	vatA	100	22.37	TRUE	Staphylococcus	Staphylococcus aureus
k141_919_1	poxtA	100	49.45	TRUE	Lactobacillus	Lactobacillus helveticus
k141_2566_1	mdsC	100	8.15	TRUE	Lactobacillus	Lactobacillus helveticus
k141_3116_106	Acinetobacter baumannii AbaQ	100	43.32	TRUE	Leuconostoc	Leuconostoc mesenteroides

[truncated: 25 more sheets: k_p_05, k_p_06, k_p_07, k_p_08, k_p_09, k_p_10, k_p_11, k_p_12, k_p_13, k_p_14, k_p_15, k_s_01, k_s_02, k_s_03, k_s_04, k_s_05, k_s_06, k_s_07, m_01, y_g_01 …]
